# Supplementary material for: Network-Based Analysis of Schizophrenia Genome-Wide Association Data to Detect the Joint Functional Association Signals
Source: PLoS One. 2015 Jul 20;10(7):e0133404. doi: 10.1371/journal.pone.0133404 (PMC4508050; doi:10.1371/journal.pone.0133404)
Supplement: S1 Table — (XLSX) [file pone.0133404.s003.xlsx]

## Sheet: Table S1
Table S1 Annotation for network module related genes.
Source	Gene	Chr	Start	End	Pval. MGS	Pval. Affy6	Pval. Affy500K	GWAS Catalog	SZGenea	BDgenea	Gene Name	In Jia 2012b	In Yu 2014c	Pvalue in SCZ2 (by GATES)d	Pvalue in SCZ2 (by VEGAS)d
MGS	MAD1L1	7	1855429	2272878	0.0001165	0.00344	0.443	yes	-	Positive	MAD1 mitotic arrest deficient-like 1 (yeast)	MAD1L1		1.30389e-09	6.426e-14
Affy500K	SDCCAG8	1	243419320	243663394	0.06278	0.03367	0.00889	yes	-	-	serologically defined colon cancer antigen 8			6.15223e-05	1.788e-08
Affy500K	MCC	5	112357796	112824527	0.74	0.417	0.02362	yes	-	-	mutated in colorectal cancers			0.616237	0.257
MGS	VAT1L	16	77822427	78014004	0.143	0.957	0.182	yes	-	-	vesicle amine transport protein 1 homolog (T. californica)-like			0.486509	0.216
Affy500K	MYH9	22	36677327	36784063	0.637	0.01026	0.04834	-	Positive	-	myosin, heavy chain 9, non-muscle			0.240519	0.173
Affy6	MAPK14	6	35995488	36079013	0.645	0.000153	0.332	-	Positive	-	mitogen-activated protein kinase 14			0.997177	0.488
Affy500K	FXYD6	11	117707693	117748201	0.607	0.01992	0.13	-	Positive	-	FXYD domain containing ion transport regulator 6			1	0.766
Affy500K	PLCG1	20	39765600	39825427	0.04436	0.169	0.02646	-	Negative	Negative	phospholipase C, gamma 1			0.00233398	0.0001081
Affy500K	IRS1	2	227599757	227664475	0.703	0.607	0.184	-	Negative	-	insulin receptor substrate 1			0.309067	0.375
Affy500K	CALM1	14	90862846	90874605	0.351	0.224	0.04363	-	Negative	-	calmodulin 1 (phosphorylase kinase, delta)			0.159749	0.05124
Affy500K	FN1	2	216225163	216300895	0.397	0.988	0.66	-	Negative	-	fibronectin 1	FN1		0.995214	0.473
Affy500K	CTNNA1	5	137946656	138270723	0.607	0.215	0.00118	-	Negative	-	catenin (cadherin-associated protein), alpha 1, 102kDa			0.267676	0.07483
Affy500K	MYLIP	6	16129356	16148479	0.142	0.365	0.01792	-	Negative	-	myosin regulatory light chain interacting protein			0.591306	0.254
Affy500K	YWHAG	7	75956116	75988348	0.816	0.06639	0.184	-	Negative	-	tyrosine 3-monooxygenase/tryptophan 5-monooxygenase activation protein, gamma polypeptide			0.692418	0.165
Affy6	GRB2	17	73314157	73401790	0.763	0.819	0.258	-	Negative	-	growth factor receptor-bound protein 2	GRB2	GRB2	0.360783	0.108
MGS	TAP2	6	32789610	32806557	0.05252	0.07334	-	-	Negative	-	transporter 2, ATP-binding cassette, sub-family B (MDR/TAP)		TAP2	1.04634e-12	0.00147
Affy500K	PIK3CG	7	106505723	106547590	0.815	0.465	0.05948	-	Negative	-	phosphoinositide-3-kinase, catalytic, gamma polypeptide			0.632201	0.156
Affy500K	DYNC1I2	2	172543919	172604930	0.505	0.04318	0.08438	-	Negative	-	dynein, cytoplasmic 1, intermediate chain 2			0.00181874	9.6e-06
Affy6	PIK3R1	5	67511548	67597649	0.233	0.59	0.146	-	Negative	-	phosphoinositide-3-kinase, regulatory subunit 1 (alpha)			0.387451	0.04444
Affy500K	JAM3	11	133938820	134021896	0.418	0.108	0.0004477	-	-	Positive	junctional adhesion molecule 3			0.00186144	9e-06
Affy500K	RYR2	1	237205505	237997288	0.87	0.149	0.0353	-	-	Positive	ryanodine receptor 2 (cardiac)	RYR2		0.542297	0.07689
Affy500K	ITIH1	3	52811603	52826078	0.05961	0.986	1.03e-05	-	-	Positive	inter-alpha (globulin) inhibitor H1			5.53849e-08	1e-07
Affy500K	MYL12B	18	3261907	3278282	0.02823	0.894	0.001092	-	-	Positive	myosin, light chain 12B, regulatory			1	0.413
MGS_Affy500K	MYL12A	18	3247479	3256234	0.01872	0.903	0.0006555	-	-	Positive	myosin, light chain 12A, regulatory, non-sarcomeric			0.814069	0.378
Affy500K	CREM	10	35415719	35501886	0.137	0.09833	0.357	-	-	Negative	cAMP responsive element modulator			0.342203	0.0774
MGS	HLA-A	6	29909037	29913661	0.183	0.386	-	-	-	Negative	major histocompatibility complex, class I, A			NA	NA
Affy500K	SACS	13	23902965	24007841	0.945	0.688	0.00245	-	-	Negative	spastic ataxia of Charlevoix-Saguenay (sacsin)			0.0237483	0.000471
MGS	DDX18	2	118572226	118589955	0.0018	0.963	0.643	-	-	Negative	DEAD (Asp-Glu-Ala-Asp) box polypeptide 18			0.14592	0.705
Affy500K	BSN	3	49591922	49708978	0.717	0.99	0.00984	-	-	-	bassoon (presynaptic cytomatrix protein)			0.562671	0.139
Affy500K	DGKI	7	137073563	137531838	0.03399	0.00266	0.0002171	-	-	-	diacylglycerol kinase, iota			7.42393e-05	0.000186
Affy500K	IMPDH2	3	49061758	49066841	0.493	0.658	0.131	-	-	-	IMP (inosine monophosphate) dehydrogenase 2			0.246901	0.166
Affy500K	PTK2	8	141667999	142012315	0.317	0.07269	0.645	-	-	-	PTK2 protein tyrosine kinase 2			0.157458	0.05874
MGS	TAP1	6	32812986	32821755	0.0204	0.1045	-	-	-	-	transporter 1, ATP-binding cassette, sub-family B (MDR/TAP)			7.18213e-11	0.02516
Affy500K	ACTN2	1	236849754	236927931	0.771	0.665	0.478	-	-	-	actinin, alpha 2			0.933523	0.515
Affy500K	AKT2	19	40736224	40791443	0.924	0.03833	0.822	-	-	-	v-akt murine thymoma viral oncogene homolog 2			1	0.874
Affy500K	DGKZ	11	46354455	46402104	0.467	0.464	0.000284	-	-	-	diacylglycerol kinase, zeta 104kDa			1.0603e-07	8.253e-11
Affy500K	PIK3CA	3	178865902	178957881	0.729	0.683	0.327	-	-	-	phosphoinositide-3-kinase, catalytic, alpha polypeptide		PIK3CA	0.850577	0.901
Affy500K	SELE	1	169691781	169703220	0.04659	0.342	0.01493	-	-	-	selectin E			0.285881	0.03347
Affy500K	TSC1	9	135766735	135820020	0.899	0.364	0.03329	-	-	-	tuberous sclerosis 1			0.411885	0.474
Affy500K	UBC	12	125396150	125401914	0.176	0.453	0.152	-	-	-	ubiquitin C		UBC	0.954534	0.464
Affy6	ITGB1	10	33189247	33294720	0.737	5.98e-05	0.324	-	-	-	integrin, beta 1 (fibronectin receptor, beta polypeptide, antigen CD29 includes MDF2, MSK12)			0.344766	0.05705
Affy6	MDM2	12	69201956	69239214	0.481	0.0045	0.17	-	-	-	Mdm2 p53 binding protein homolog (mouse)			0.499322	0.159
Affy6	SRC	20	35973088	36034453	0.759	0.298	0.03417	-	-	-	v-src sarcoma (Schmidt-Ruppin A-2) viral oncogene homolog (avian)		SRC	0.292036	0.149
MGS	ADCY3	2	25042038	25142708	0.291	0.86	0.174	-	-	-	adenylate cyclase 3			0.939804	0.69
MGS	GJB6	13	20796110	20806534	0.245	0.443	0.238	-	-	-	gap junction protein, beta 6, 30kDa			0.90056	0.368
MGS	LIN7B	19	49617581	49621717	0.637	0.04528	0.0098	-	-	-	lin-7 homolog B (C. elegans)			0.0275356	0.03213
MGS	PTPN21	14	88932122	89021077	5.13e-05	0.898	0.09953	-	-	-	protein tyrosine phosphatase, non-receptor type 21			0.59728	0.336
Affy500K	FOLH1	11	49168187	49230222	0.201	0.153	0.19	-	-	-	folate hydrolase (prostate-specific membrane antigen) 1			0.288002	0.03325
Affy500K	PDZD2	5	31639517	32111037	0.00873	0.268	0.174	-	-	-	PDZ domain containing 2			0.426626	0.337
Affy500K	JAK1	1	65298912	65432187	0.561	0.747	0.0002373	-	-	-	Janus kinase 1			0.0340696	0.00453
Affy500K	PSMA6	14	35747839	35786699	0.539	0.432	0.000933	-	-	-	proteasome (prosome, macropain) subunit, alpha type, 6			0.00505943	0.119
Affy500K	VHL	3	10182692	10193904	0.295	0.194	0.426	-	-	-	von Hippel-Lindau tumor suppressor	VHL		0.715082	0.223
Affy500K	TIAM1	21	32490734	32932290	0.861	0.256	0.129	-	-	-	T-cell lymphoma invasion and metastasis 1			0.274331	0.00358
Affy500K	PPP1R3B	8	8993765	9009084	0.243	0.541	0.0043607	-	-	-	protein phosphatase 1, regulatory (inhibitor) subunit 3B			0.0059353	5.18e-05
Affy500K	PSMD14	2	162164549	162268228	0.594	0.128	0.01388	-	-	-	proteasome (prosome, macropain) 26S subunit, non-ATPase, 14			0.709111	0.377
Affy500K	ARRB1	11	74975226	75062873	0.394	0.216	0.02532	-	-	-	arrestin, beta 1	ARRB1		0.33109	0.51
Affy500K	CTF2P	16	30915669	30921529	0.37	0.00317	0.00781	-	-	-	cardiotrophin 2 pseudogene			NA	0.338
Affy500K	LIMA1	12	50569571	50677329	0.69	0.00154	0.00606	-	-	-	LIM domain and actin binding 1			0.00116764	0.0003024
Affy500K	KATNAL2	18	44497455	44627658	0.252	0.04021	0.00101	-	-	-	katanin p60 subunit A-like 2			0.0240598	0.001133
Affy500K	CCDC90B	11	82970139	82997450	0.383	0.123	0.03235	-	-	-	coiled-coil domain containing 90B			0.00178691	6.44e-05
Affy500K	LAMTOR1	11	71796941	71814433	0.29	0.251	0.02023	-	-	-	late endosomal/lysosomal adaptor, MAPK and MTOR activator 1			0.407322	0.05592
Affy500K	RAP2B	3	152880029	152886265	0.822	0.407	0.0038	-	-	-	RAP2B, member of RAS oncogene family			0.265839	0.204
Affy500K	ELP2	18	33709407	33757909	0.18	0.416	0.02847	-	-	-	elongation protein 2 homolog (S. cerevisiae)			0.0830735	0.0324
Affy500K	ELL	19	18553473	18632937	0.01242	0.226	0.00487	-	-	-	elongation factor RNA polymerase II			0.304936	0.01346
Affy500K	ETF1	5	137841784	137878989	0.10724	0.09585	0.399	-	-	-	eukaryotic translation termination factor 1			8.25933e-06	4.833e-09
Affy500K	POLR2E	19	1086594	1095598	0.00251	0.3	0.04889	-	-	-	polymerase (RNA) II (DNA directed) polypeptide E, 25kDa			0.148368	0.04602
Affy500K	SCN10A	3	38738293	38835501	0.662	0.587	0.04564	-	-	-	sodium channel, voltage-gated, type X, alpha subunit			0.178376	0.04236
Affy500K	SNX1	15	64386322	64438289	0.458	0.04279	0.04421	-	-	-	sorting nexin 1			0.0180377	0.00177
Affy500K	VPS26B	11	134094539	134117686	0.998	0.423	0.0001665	-	-	-	vacuolar protein sorting 26 homolog B (S. pombe)			0.0264838	0.01522
Affy500K	ZNF768	16	30535325	30538142	0.486	0.00627	0.01202	-	-	-	zinc finger protein 768			0.290594	0.02064
Affy500K	BCKDHA	19	41856758	41930910	0.304	0.638	0.02477	-	-	-	branched chain keto acid dehydrogenase E1, alpha polypeptide			0.158122	0.10813
Affy500K	BCKDK	16	31117428	31124110	0.854	0.00745	0.0358	-	-	-	branched chain ketoacid dehydrogenase kinase			0.441678	0.108
Affy500K	IER3IP1	18	44681413	44702745	0.8	0.107	0.000707	-	-	-	immediate early response 3 interacting protein 1			0.0966309	0.148
Affy500K	TUBA3C	13	19747910	19755992	0.409	0.707	0.002735	-	-	-	tubulin, alpha 3c			0.788938	0.74
Affy500K	ZMYND11	10	180405	300577	0.889	0.586	0.03992	-	-	-	zinc finger, MYND domain containing 11			0.157787	0.02844
Affy500K	MED19	11	57471186	57479693	-	-	0.03755	-	-	-	mediator complex subunit 19			4.65005e-05	0.0001804
Affy500K	MED30	8	118532952	118552501	0.559	0.147	0.0226	-	-	-	mediator complex subunit 30			0.00754415	0.002639
Affy500K	CDC42	1	22379120	22419437	0.527	0.177	0.274	-	-	-	cell division cycle 42			0.0327535	0.00961
Affy500K	CREB3L1	11	46299212	46342972	0.531	0.762	0.0001674	-	-	-	cAMP responsive element binding protein 3-like 1			2.15481e-06	0.0002293
Affy500K	DSTN	20	17550508	17588887	0.31	0.00863	0.01373	-	-	-	destrin (actin depolymerizing factor)			0.99277	0.792
Affy500K	SAMD4A	14	55033815	55260033	0.46	0.641	0.00415	-	-	-	sterile alpha motif domain containing 4A			0.775829	0.639
Affy500K	ARL3	10	104436315	104474164	0.0335	0.937	0.01788	-	-	-	ADP-ribosylation factor-like 3			3.96721e-06	7.8e-05
Affy500K	CDC42BPG	11	64590859	64612041	0.637	0.47	0.01402	-	-	-	CDC42 binding protein kinase gamma (DMPK-like)		CDC42BPG	0.065912	0.111
Affy500K	CXCR4	2	136871919	136875735	0.84	0.207	0.02323	-	-	-	chemokine (C-X-C motif) receptor 4			0.229403	0.154
Affy500K	FAM65B	6	24797601	25042238	0.729	0.233	0.05862	-	-	-	family with sequence similarity 65, member B			0.0243959	0.01129
Affy500K	GOPC	6	117639374	117923691	0.514	0.308	0.01971	-	-	-	golgi associated PDZ and coiled-coil motif containing			0.0890501	0.142
Affy500K	IRS2	13	110406184	110438915	0.427	0.428	0.03008	-	-	-	insulin receptor substrate 2			0.38243	0.09809
Affy500K	MPDZ	9	13105703	13279589	0.108	0.297	0.00445	-	-	-	multiple PDZ domain protein			1	0.271
Affy500K	NAF1	4	164031225	164088073	0.767	0.767	0.000746	-	-	-	nuclear assembly factor 1 homolog (S. cerevisiae)			1	0.861
Affy500K	NFE2	12	54685895	54694905	0.623	0.1106	0.13	-	-	-	nuclear factor (erythroid-derived 2), 45kDa			0.697994	0.275
Affy500K	RIF1	2	152266397	152364527	0.871	0.138	0.03376	-	-	-	RAP1 interacting factor homolog (yeast)			0.0720174	0.02946
Affy500K	RPL13	16	89627065	89630950	0.346	0.587	0.01252	-	-	-	ribosomal protein L13			0.000154491	0.000526
Affy500K	SLC9A1	1	27425306	27493472	0.23	0.251	0.04045	-	-	-	solute carrier family 9 (sodium/hydrogen exchanger), member 1			0.248247	0.03384
Affy500K	SNCA	4	90645250	90759466	0.871	0.531	0.08673	-	-	-	synuclein, alpha (non A4 component of amyloid precursor)			0.141729	0.01337
Affy500K	YAP1	11	101981192	102104154	0.853	0.766	0.00413	-	-	-	Yes-associated protein 1, 65kDa			0.837798	0.327
Affy500K	ACTR5	20	37377085	37400834	0.153	0.02815	0.00557	-	-	-	ARP5 actin-related protein 5 homolog (yeast)			6.31927e-06	2.232e-09
Affy500K	ACVR2A	2	148602086	148688393	0.11	0.515	0.01195	-	-	-	activin A receptor, type IIA	ACVR2A		0.264558	0.07104
Affy500K	AGR2	7	16831435	16873057	0.434	0.483	0.691	-	-	-	anterior gradient homolog 2 (Xenopus laevis)			1	0.816
Affy500K	ARID5B	10	63661059	63856703	0.157	0.609	0.273	-	-	-	AT rich interactive domain 5B (MRF1-like)			0.124325	0.000223
Affy500K	ATF1	12	51157493	51214905	0.675	0.0124	0.01036	-	-	-	activating transcription factor 1			0.00812389	0.0001266
Affy500K	BARD1	2	215590370	215674428	0.633	0.31	0.00584	-	-	-	BRCA1 associated RING domain 1			0.757357	0.537
Affy500K	BLK	8	11351510	11422113	0.227	0.449	0.00222	-	-	-	B lymphoid tyrosine kinase			0.0236319	0.000748
Affy500K	BRCA1	17	41196312	41322290	0.134	0.388	0.196	-	-	-	breast cancer 1, early onset			0.133765	0.01617
Affy500K	C11orf30	11	76155967	76264069	0.596	0.248	0.362	-	-	-	chromosome 11 open reading frame 30			0.49907	0.122
Affy500K	CDK17	12	96672039	96794338	0.896	0.00382	0.942	-	-	-	PCTAIRE protein kinase 2			0.842774	0.209
Affy500K	CDKN2B	9	22002902	22009362	0.856	0.725	0.289	-	-	-	cyclin-dependent kinase inhibitor 2B (p15, inhibits CDK4)			0.254657	0.05303
Affy500K	CFH	1	196621008	196716634	0.08472	0.105	0.09762	-	-	-	complement factor H			0.0124029	0.009
Affy500K	CLCN3	4	170533784	170644824	0.04662	0.02787	0.11	-	-	-	chloride channel 3			2.27691e-05	1e-06
Affy500K	DLEU1	13	50656307	51297372	0.972	0.243	0.224	-	-	-	deleted in lymphocytic leukemia 1 (non-protein coding)			0.328264	0.06275
Affy500K	DUSP13	10	76854190	76868976	0.905	0.00714	0.01237	-	-	-	dual specificity phosphatase 13			0.848086	0.435
Affy500K	EDF1	9	139756571	139760738	0.735	0.05961	0.575	-	-	-	endothelial differentiation-related factor 1			0.816261	0.533
Affy500K	EIF2S2	20	32676104	32700138	0.601	0.166	0.373	-	-	-	eukaryotic translation initiation factor 2, subunit 2 beta, 38kDa			0.115391	0.0015123
Affy500K	ELAVL1	19	8023463	8070543	0.916	0.245	0.00624	-	-	-	ELAV (embryonic lethal, abnormal vision, Drosophila)-like 1 (Hu antigen R)			0.327705	0.114
Affy500K	ELL2	5	95220802	95297775	0.764	0.168	0.614	-	-	-	elongation factor, RNA polymerase II, 2			0.366004	0.0502
Affy500K	FZD5	2	208627310	208634287	0.227	0.04524	0.242	-	-	-	frizzled homolog 5 (Drosophila)			0.426312	0.131
Affy500K	KCNK3	2	26915619	26956288	0.141	0.165	0.03744	-	-	-	potassium channel, subfamily K, member 3			0.0252017	0.01305
Affy500K	KIAA1377	11	101785746	101871789	0.353	0.343	0.111	-	-	-	KIAA1377			NA	0.483
Affy500K	KRT1	12	53068520	53074191	0.249	0.681	0.331	-	-	-	keratin 1	KRT1		1	0.949
Affy500K	LCA5	6	80194708	80247147	0.07926	0.769	0.01884	-	-	-	Leber congenital amaurosis 5			0.682681	0.195
Affy500K	LRP11	6	150139934	150186199	0.04098	0.266	0.182	-	-	-	low density lipoprotein receptor-related protein 11			0.206064	0.04003
Affy500K	LRRC1	6	53659295	53788919	0.407	0.146	0.33	-	-	-	leucine rich repeat containing 1			0.563236	0.191
Affy500K	MED11	17	4634723	4636905	0.09171	0.977	0.47	-	-	-	mediator complex subunit 11			0.740903	0.254
Affy500K	MED26	19	16685718	16739873	0.07353	0.562	0.558	-	-	-	mediator complex subunit 26			0.78984	0.956
Affy500K	MED9	17	17380300	17396540	0.109	0.617	0.538	-	-	-	mediator complex subunit 9			0.228834	0.0197
Affy500K	NDN	15	23930565	23932450	0.451	0.484	0.154	-	-	-	necdin homolog (mouse)			0.823716	0.469
Affy500K	NSUN2	5	6599352	6633404	0.144	0.06622	0.03305	-	-	-	NOL1/NOP2/Sun domain family, member 2			0.344879	0.01577
Affy500K	ORC1	1	52838501	52870131	0.427	0.09877	0.0027	-	-	-	origin recognition complex, subunit 1			0.707313	0.114
Affy500K	PDRG1	20	30532758	30539895	0.921	0.279	0.04603	-	-	-	p53 and DNA-damage regulated 1			1	0.585
Affy500K	PIWIL1	12	130822432	130857182	0.04563	0.328	0.10493	-	-	-	piwi-like 1 (Drosophila)			0.696093	0.46
Affy500K	PRKCI	3	169940153	170023769	0.534	0.446	0.578	-	-	-	protein kinase C, iota			0.395003	0.388
Affy500K	PTCH1	9	98205262	98279339	0.461	0.276	0.437	-	-	-	patched homolog 1 (Drosophila)			0.969839	0.669
Affy500K	RAB2A	8	61429416	61536186	0.201	0.189	0.909	-	-	-	RAB2A, member RAS oncogene family			0.0856938	0.000966
Affy500K	RAB3GAP1	2	135809835	135933964	0.67	-	0.752	-	-	-	RAB3 GTPase activating protein subunit 1 (catalytic)			0.84119	0.396
Affy500K	RAB3GAP2	1	220321635	220445796	0.975	0.609	0.00231	-	-	-	RAB3 GTPase activating protein subunit 2 (non-catalytic)			0.721753	0.07439
Affy500K	RASSF7	11	560404	564021	0.779	0.376	0.896	-	-	-	Ras association (RalGDS/AF-6) domain family (N-terminal) member 7			0.583486	0.25
Affy500K	RHOV	15	41164412	41166487	0.312	0.461	0.06661	-	-	-	ras homolog gene family, member V			0.551037	0.402
Affy500K	RIT1	1	155867599	155881195	0.631	0.187	0.13	-	-	-	Ras-like without CAAX 1			0.0167275	0.001149
Affy500K	RLF	1	40627045	40706593	0.689	0.09234	0.014	-	-	-	rearranged L-myc fusion			0.775829	0.516
Affy500K	RPL35A	3	197676858	197683481	0.403	0.85	0.00456	-	-	-	ribosomal protein L35a			0.732906	0.289
Affy500K	RPL36AL	14	50085237	50087403	0.224	0.596	0.01472	-	-	-	ribosomal protein L36a-like			0.0449724	0.000725
Affy500K	RPS29	14	50043390	50065408	0.126	0.417	0.00847	-	-	-	ribosomal protein S29			0.0802192	0.02828
Affy500K	RSBN1	1	114304454	114355098	0.976	0.214	0.196	-	-	-	round spermatid basic protein 1			0.771088	0.375
Affy500K	S100A10	1	151955391	151966866	0.0771	0.03932	0.317	-	-	-	S100 calcium binding protein A10			1	0.785
Affy500K	SAMD8	10	76859344	76941881	0.967	0.00942	0.02003	-	-	-	sterile alpha motif domain containing 8			0.936009	0.391
Affy500K	SDHAF2	11	61197514	61215001	0.433	0.489	0.328	-	-	-	chromosome 11 open reading frame 79			0.833429	0.579
Affy500K	SELL	1	169659808	169680839	0.117	0.115	0.01308	-	-	-	selectin L			0.394704	0.04153
Affy500K	SNAI2	8	49830249	49834299	0.971	0.508	0.02189	-	-	-	snail homolog 2 (Drosophila)			0.581058	0.614
Affy500K	SNAPC3	9	15422702	15465951	0.949	0.03241	0.06251	-	-	-	small nuclear RNA activating complex, polypeptide 3, 50kDa			0.00737799	0.0004156
Affy500K	SNCB	5	176047085	176057530	0.295	0.713	0.149	-	-	-	synuclein, beta			0.377702	0.14
Affy500K	SNRNP70	19	49588676	49611862	0.504	0.115	0.00966	-	-	-	small nuclear ribonucleoprotein 70kDa (U1)			0.019851	0.06889
Affy500K	SPIN1	9	91003334	91093609	0.32	0.132	0.06133	-	-	-	spindlin 1			0.184801	0.02137
Affy500K	SRPR	11	126132814	126139039	0.557	0.155	0.284	-	-	-	signal recognition particle receptor (docking protein)			0.421961	0.03919
Affy500K	STYK1	12	10771538	10826917	0.00204	0.511	0.02268	-	-	-	serine/threonine/tyrosine kinase 1			0.537786	0.05224
Affy500K	TAC3	12	57403784	57422667	0.78	0.04287	0.296	-	-	-	tachykinin 3			0.0327327	0.09271
Affy500K	TGFBR1	9	101866320	101916474	0.725	0.268	0.218	-	-	-	transforming growth factor, beta receptor 1			1	0.73
Affy500K	TWF1	12	44187526	44200178	0.611	0.953	0.02974	-	-	-	twinfilin, actin-binding protein, homolog 1 (Drosophila)			1	0.764
Affy500K	WBP1	2	74685456	74688018	0.08581	0.327	0.781	-	-	-	WW domain binding protein 1			0.411447	0.102
Affy500K	WDR33	2	128458596	128568761	0.502	0.686	0.197	-	-	-	WD repeat domain 33			1	0.508
Affy500K	ZBTB21	21	43406940	43430496	0.232	0.755	0.0027718	-	-	-	zinc finger and BTB domain containing 21			0.447591	0.08748
Affy500K	ZFYVE9	1	52608046	52812358	0.373	0.288	0.00453	-	-	-	zinc finger, FYVE domain containing 9			0.64457	0.147
Affy6	FCHSD2	11	72547790	72853306	0.214	4.55e-05	0.01711	-	-	-	FCH and double SH3 domains 2	FCHSD2		0.509171	0.311
Affy6	PRKCB	16	23847322	24231932	0.515	0.0003386	0.997	-	-	-	protein kinase C, beta			0.0110652	0.03577
Affy6	WASL	7	123321989	123389121	0.198	0.21	0.0505	-	-	-	Wiskott-Aldrich syndrome-like			0.0230993	0.0086
Affy6	ZKSCAN3	6	28317691	28334531	0.406	8.42e-05	0.887	-	-	-	zinc finger with KRAB and SCAN domains 3			7.18421e-25	1.555e-27
Affy6	DAXX	6	33286335	33297046	0.643	0.001286	-	-	-	-	death-domain associated protein			0.000317889	0.682
Affy6	FANCA	16	89803957	89883065	0.00906	0.0042687	0.106	-	-	-	Fanconi anemia, complementation group A			0.00423946	3.5e-05
Affy6	MAPK1	22	22108789	22221970	0.2	0.01325	0.411	-	-	-	mitogen-activated protein kinase 1			0.0319849	0.000932
Affy6	MDC1	6	30667584	30685666	0.194	0.01024	-	-	-	-	mediator of DNA-damage checkpoint 1		MDC1	NA	NA
Affy6	CSNK2B	6	31633013	31638120	0.488	0.0054	-	-	-	-	casein kinase 2, beta polypeptide			1.24492e-15	0.998
Affy6	SAP30L	5	153825517	153835891	0.104	9.11e-05	-	-	-	-	SAP30-like			0.173765	0.364
Affy6	AP2A2	11	924894	1012239	0.779	0.0001293	0.217	-	-	-	adaptor-related protein complex 2, alpha 2 subunit			0.97047	0.524
Affy6	CALM3	19	47104331	47114050	0.248	0.183	0.0888	-	-	-	calmodulin 3 (phosphorylase kinase, delta)			0.0980895	0.04873
Affy6	DPP4	2	162848751	162931052	0.01302	0.102	0.819	-	-	-	dipeptidyl-peptidase 4			0.000104403	9.04e-05
Affy6	FANCL	2	58386378	58468507	0.477	0.593	0.557	-	-	-	Fanconi anemia, complementation group L			4.86781e-07	1.3e-06
Affy6	GYS1	19	49471382	49496567	0.02111	0.437	0.773	-	-	-	glycogen synthase 1 (muscle)			0.949554	0.64
Affy6	KIAA1109	4	123073488	123283913	0.447	0.164	-	-	-	-	KIAA1109			0.161961	0.06325
Affy6	MED10	5	6371994	6378707	0.226	0.0014036	0.912	-	-	-	mediator complex subunit 10			0.926515	0.542
Affy6	PIAS1	15	68346517	68483096	0.01454	0.616	0.103	-	-	-	protein inhibitor of activated STAT, 1	PIAS1		1	0.739
Affy6	PSMA7	20	60711791	60718496	0.09331	0.05431	0.331	-	-	-	proteasome (prosome, macropain) subunit, alpha type, 7			0.704986	0.08576
Affy6	SRF	6	43139037	43149243	0.193	0.00322	-	-	-	-	serum response factor (c-fos serum response element-binding transcription factor)			0.00622689	0.000568
Affy6	VPS35	16	46690054	46723430	0.182	0.00368	-	-	-	-	vacuolar protein sorting 35 homolog (S. cerevisiae)			0.172174	0.02096
Affy6_MGS	PSMB8	6	32808494	32812480	0.02191	0.113	-	-	-	-	proteasome (prosome, macropain) subunit, beta type, 8			8.7337e-11	0.0001022
Affy6_MGS	ZFYVE20	3	15111580	15140670	0.371	0.00224	0.968	-	-	-	zinc finger, FYVE domain containing 20			NA	0.185
MGS	RPL35	9	127620159	127624260	0.000284	0.225	0.118	-	-	-	ribosomal protein L35			0.80637	0.173
MGS	SNORD21	1	93302846	93302940	0.000442	0.452	0.256	-	-	-	small nucleolar RNA, C/D box 21			0.236776	NA
MGS	PSAT1	9	80912059	80945009	0.569	0.373	0.641	-	-	-	phosphoserine aminotransferase 1			1	0.869
MGS	RCC2	1	17733256	17766220	0.05304	0.608	0.406	-	-	-	regulator of chromosome condensation 2			0.279206	0.217
MGS	PLK1	16	23688977	23701688	0.000398	0.512	0.853	-	-	-	polo-like kinase 1 (Drosophila)			0.640121	0.241
MGS	ANXA2	15	60639333	60695082	0.00308	0.815	0.116	-	-	-	annexin A2			0.508973	0.201
MGS	ARPC5L	9	127624409	127640003	0.000419	0.242	0.158	-	-	-	actin related protein 2/3 complex, subunit 5-like			0.810589	0.191
MGS	PSMB2	1	36067185	36107445	0.00854	-	-	-	-	-	proteasome (prosome, macropain) subunit, beta type, 2			0.00599454	0.01495
MGS	GATAD2A	19	19496639	19619740	0.00282	0.188	0.633	-	-	-	GATA zinc finger domain containing 2A			1.11837e-05	6.921e-09
MGS	HIST1H2BC	6	26115101	26124154	0.02065	0.04636	0.206	-	-	-	histone cluster 1, H2bc	HIST1H2BC		6.58751e-17	3.198e-16
MGS	PSMC1	14	90722839	90738968	0.0045268	0.511	0.727	-	-	-	proteasome (prosome, macropain) 26S subunit, ATPase, 1			1	0.71
MGS	RPA2	1	28218035	28241257	0.03994	0.924	0.248	-	-	-	replication protein A2, 32kDa			0.432966	0.275
MGS	SEPT3	22	42372276	42394225	0.00704	0.738	0.00967	-	-	-	septin 3			1.32288e-05	9.886e-09
MGS	VPS39	15	42450899	42500514	0.00712	0.404	0.161	-	-	-	vacuolar protein sorting 39 homolog (S. cerevisiae)			0.0187057	0.0004175
MGS	ACSBG1	15	78459810	78538030	0.02389	0.88	0.699	-	-	-	acyl-CoA synthetase bubblegum family member 1			1	0.437
MGS	FEN1	11	61560109	61564716	0.01793	0.302	0.863	-	-	-	flap structure-specific endonuclease 1			0.205488	0.11413
MGS	HUS1	7	47735328	48019178	0.0233	0.264	0.861	-	-	-	HUS1 checkpoint homolog (S. pombe)			0.46507	0.00454
MGS	PDIA3	15	44038590	44065477	0.09054	0.173	0.298	-	-	-	protein disulfide isomerase family A, member 3			0.0184796	0.000501
MGS	GJB2	13	20761609	20767037	0.14	0.287	0.01755	-	-	-	gap junction protein, beta 2, 26kDa			1	0.123
MGS	GOLGB1	3	121382046	121468602	0.00826	0.08553	0.92	-	-	-	golgin B1, golgi integral membrane protein			0.564113	0.246
MGS	PPP6C	9	127908852	127952218	0.01569	0.0521	0.521	-	-	-	protein phosphatase 6, catalytic subunit			0.778111	0.281
MGS	STOML3	13	39540062	39565203	0.16	0.402	0.01725	-	-	-	stomatin (EPB72)-like 3			1	0.919
MGS	STX12	1	28099694	28150963	0.009	0.115	-	-	-	-	syntaxin 12			0.489076	0.371
MGS	USO1	4	76649777	76735382	0.000546	0.06056	0.983	-	-	-	USO1 vesicle transport factor			0.97047	0.462
MGS	VAMP4	1	171669300	171711387	0.01567	0.208	0.444	-	-	-	vesicle-associated membrane protein 4			0.279789	0.192
MGS	ATOH7	10	69990386	69991871	0.00422	0.881	0.881	-	-	-	atonal homolog 7 (Drosophila)			0.970555	0.779
MGS	B2M	15	45003675	45011075	0.21	0.577	0.577	-	-	-	beta-2-microglobulin			0.65303	0.214
MGS	BAZ1B	7	72854728	72936608	0.169	0.24	0.65	-	-	-	bromodomain adjacent to zinc finger domain, 1B			0.639081	0.119
MGS	CD160	1	145695798	145715614	0.07244	0.103	0.911	-	-	-	CD160 molecule			0.39466	0.286
MGS	CD1D	1	158149737	158154686	0.139	0.361	0.666	-	-	-	CD1d molecule			0.676667	0.225
MGS	DNAJA1	9	33025209	33039905	0.01086	0.806	0.776	-	-	-	DnaJ (Hsp40) homolog, subfamily A, member 1			0.0777592	0.05254
MGS	ELF3	1	201977073	201986316	0.252	0.308	0.227	-	-	-	E74-like factor 3 (ets domain transcription factor, epithelial-specific )			0.720318	0.99
MGS	ERCC1	19	45910591	45982086	0.188	0.158	0.456	-	-	-	excision repair cross-complementation group 1			0.906885	0.616
MGS	GSTK1	7	142941186	142967947	0.0975	0.409	-	-	-	-	glutathione S-transferase kappa 1			0.0401732	0.003
MGS	KCTD5	16	2732476	2759031	0.00504	0.598	0.609	-	-	-	potassium channel tetramerisation domain containing 5			0.927049	0.325
MGS	LZTR1	22	21333751	21353327	0.000204	0.409	0.461	-	-	-	leucine-zipper-like transcription regulator 1			0.612402	0.04508
MGS	NCKAP1	2	183789605	183903586	0.382	0.175	0.05434	-	-	-	NCK-associated protein 1			0.145604	0.03258
MGS	NF2	22	29999545	30094587	0.137	0.312	0.887	-	-	-	neurofibromin 2 (merlin)			0.78648	0.104
MGS	NLRC3	16	3589033	3627401	0.229	0.08352	0.683	-	-	-	NLR family, CARD domain containing 3			0.239749	0.267
MGS	NOSTRIN	2	169643049	169722024	0.101	0.000495	0.978	-	-	-	nitric oxide synthase trafficker			0.203067	0.01729
MGS	ORC6	16	46723555	46732306	0.213	0.00397	-	-	-	-	origin recognition complex, subunit 6			0.166424	0.03928
MGS	PLXNA1	3	126707437	126756235	0.417	0.533	0.04473	-	-	-	plexin A1			0.592167	0.111
MGS	RAB37	17	72666717	72743474	0.446	0.9	0.07641	-	-	-	RAB37, member RAS oncogene family			1	0.968
MGS	RABL3	3	120405528	120461840	0.19	0.198	0.36	-	-	-	RAB, member of RAS oncogene family-like 3			1	0.709
MGS	RAD54L	1	46713360	46744145	0.807	0.765	0.247	-	-	-	RAD54-like (S. cerevisiae)			0.210525	0.568
MGS	RFC2	7	73645829	73668774	0.0865	-	-	-	-	-	replication factor C (activator 1) 2, 40kDa			0.425238	0.436
MGS	RPRD1A	18	33564350	33647539	0.09945	0.09325	0.632	-	-	-	regulation of nuclear pre-mRNA domain containing 1A			0.503103	0.02059
MGS	SCAI	9	127714380	127905785	0.00688	0.07893	0.603	-	-	-	chromosome 9 open reading frame 126			0.828941	0.272
MGS	SCFD1	14	31091318	31205018	0.433	0.51	0.236	-	-	-	sec1 family domain containing 1			0.114737	0.337
MGS	SMARCA5	4	144434616	144478639	0.05143	0.456	0.863	-	-	-	SWI/SNF related, matrix associated, actin dependent regulator of chromatin, subfamily a, member 5		SMARCA5	0.0255481	0.00822
MGS	STX18	4	4417469	4544073	0.04392	0.00616	0.228	-	-	-	syntaxin 18	STX18		0.0690291	0.00963
MGS	XPO1	2	61704984	61765761	0.403	0.128	0.152	-	-	-	exportin 1 (CRM1 homolog, yeast)			0.0193519	0.07863
MGS	ZMYM4	1	35734568	35887659	0.02335	0.02016	-	-	-	-	zinc finger, MYM-type 4			0.00694065	0.03455
MGS_Affy500K	TRAF6	11	36508577	36531822	0.00823	0.211	0.788	-	-	-	TNF receptor-associated factor 6			0.0222266	0.0012948
MGS_Affy500K	CAV1	7	116164839	116201233	0.16	0.969	0.01717	-	-	-	caveolin 1, caveolae protein, 22kDa			0.930473	0.527
a If the gene was reported as positive in at least one study, the result is showed Positive, otherwise, Negative.
b Jia 2012 is the network-based analysis paper Jia P, Wang L, Fanous AH, Pato CN, Edwards TL, et al. (2012) Network-assisted investigation of combined causal signals from genome-wide association studies in schizophrenia. PLoS Comput Biol 8: e1002587.
c Yu 2014 is the network-based analysis paper Yu H, Bi W, Liu C, Zhao Y, Zhang JF, et al. (2014) Protein-interaction-network-based analysis for genome-wide association analysis of schizophrenia in Han Chinese population. J Psychiatr Res 50: 73-78.
d NA: Not available.
