# Supplementary material for: Network-Based Analysis of Schizophrenia Genome-Wide Association Data to Detect the Joint Functional Association Signals
Source: PLoS One. 2015 Jul 20;10(7):e0133404. doi: 10.1371/journal.pone.0133404 (PMC4508050; doi:10.1371/journal.pone.0133404)
Supplement: S2 Table — Number of repeat denotes how many modules involved the interaction. (XLSX) [file pone.0133404.s004.xlsx]

## Sheet: Table S2
Table S2 Interactions involved in the schizophrenia related network modules. No. of Repeat denotes the repeat number of the interaction in all modules.
Interactions	Source	No. of Repeat	Edges in Jia 2012a	Edges in Yu 2014b
SNORD21 (pp) RPL35	MGS	27
VHL (pp) DGKI	Affy500K	25
PSAT1 (pp) PTPN21	MGS	23
SNORD21 (pp) PSAT1	MGS	23
VHL (pp) PSMA6	Affy500K	22
RCC2 (pp) MAD1L1	MGS	16
RCC2 (pp) TRAF6	MGS	16
TIAM1 (pp) ITIH1	Affy500K	16
TRAF6 (pp) RPL35	MGS	16
CALM1 (pp) PPP1R3B	Affy500K	13
CALM1 (pp) PSMD14	Affy500K	13
CALM1 (pp) RYR2	Affy500K	13
PSMA6 (pp) PSMD14	Affy500K	13
RYR2 (pp) ITIH1	Affy500K	13
CALM1 (pp) ARRB1	Affy500K	12
CALM1 (pp) VHL	Affy500K	12
JAK1 (pp) ARRB1	Affy500K	12
LIMA1 (pp) CTNNA1	Affy500K	11
LIMA1 (pp) MYL12B	Affy500K	11
LIMA1 (pp) TIAM1	Affy500K	11
PLK1 (pp) MAD1L1	MGS	11
ANXA2 (pp) ARPC5L	MGS	10
TRAF6 (pp) ANXA2	MGS	10
VHL (pp) MYL12A	Affy500K	10
FN1 (pp) ITIH1	Affy500K	9
MCC (pp) CTF2P	Affy500K	9
MCC (pp) KATNAL2	Affy500K	9
MCC (pp) MYL12A	Affy500K	9
PSMA6 (pp) MCC	Affy500K	9
VHL (pp) FN1	Affy500K	9	VHL (pp) FN1
VHL (pp) MCC	Affy500K	9
CCDC90B (pp) CTF2P	Affy500K	8
CCDC90B (pp) LAMTOR1	Affy500K	8
PLK1 (pp) PSMB2	MGS	8
RAP2B (pp) LAMTOR1	Affy500K	8
SNORD21 (pp) PSMB2	MGS	8
HIST1H2BC (pp) GATAD2A	MGS	7
JAK1 (pp) ELP2	Affy500K	7
PSMB2 (pp) HIST1H2BC	MGS	7
CALM1 (pp) SCN10A	Affy500K	6
ETF1 (pp) ITIH1	Affy500K	6
ETF1 (pp) SNX1	Affy500K	6
GRB2 (pp) MAPK14	Affy6	6
ITGB1 (pp) PRKCB	Affy6	6
WASL (pp) FCHSD2	Affy6	6
GRB2 (pp) ZKSCAN3	Affy6	6
POLR2E (pp) CTNNA1	Affy500K	6
POLR2E (pp) ELL	Affy500K	6
POLR2E (pp) ELP2	Affy500K	6
SNORD21 (pp) DDX18	MGS	6
SNX1 (pp) VPS26B	Affy500K	6
TRAF6 (pp) MYL12A	Affy500K	6
WASL (pp) GRB2	Affy6	6
BCKDK (pp) BCKDHA	Affy500K	5
HIST1H2BC (pp) RPA2	MGS	5
PSMB8 (pp) PSMC1	MGS	5
PSMB8 (pp) TAP1	MGS	5
TRAF6 (pp) ETF1	Affy500K	5
TRAF6 (pp) IER3IP1	Affy500K	5
TRAF6 (pp) PSMA6	Affy500K	5
TRAF6 (pp) PSMC1	MGS	5
TRAF6 (pp) TUBA3C	Affy500K	5
TRAF6 (pp) ZMYND11	Affy500K	5
VPS39 (pp) PSMB8	MGS	5
ZMYND11 (pp) BCKDK	Affy500K	5
ZNF768 (pp) BCKDK	Affy500K	5
ZNF768 (pp) ZMYND11	Affy500K	5
ACSBG1 (pp) SEPT3	MGS	4
ARPC5L (pp) ACSBG1	MGS	4
FEN1 (pp) HUS1	MGS	4
MED19 (pp) MED30	Affy500K	4
MED19 (pp) POLR2E	Affy500K	4
PIK3CA (pp) DGKZ	Affy500K	4
PIK3CA (pp) JAK1	Affy500K	4
PIK3CG (pp) JAK1	Affy500K	4
RPA2 (pp) HUS1	MGS	4
TIAM1 (pp) PIK3CA	Affy500K	4
TRAF6 (pp) CAV1	MGS	4
CDC42 (pp) DSTN	Affy500K	3
CDC42 (pp) JAM3	Affy500K	3
DAXX (pp) FANCA	Affy6	3
DAXX (pp) MDM2	Affy6	3
GRB2 (pp) FANCA	Affy6	3
GRB2 (pp) MAPK1	Affy6	3
MAPK1 (pp) MAPK14	Affy6	3
MAPK1 (pp) MDM2	Affy6	3
MAPK1 (pp) PRKCB	Affy6	3
MDM2 (pp) MDC1	Affy6	3
PDIA3 (pp) TAP1	MGS	3
TIAM1 (pp) PIK3CG	Affy500K	3
CALM1 (pp) SLC9A1	Affy500K	2
CALM1 (pp) SNCA	Affy500K	2
CAV1 (pp) GJB2	MGS	2
CAV1 (pp) STOML3	MGS	2
CDC42 (pp) CDC42BPG	Affy500K	2
CDC42 (pp) GOPC	Affy500K	2
CSNK2B (pp) MAPK14	Affy6	2
CSNK2B (pp) SAP30L	Affy6	2
CXCR4 (pp) JAK1	Affy500K	2
GOPC (pp) FAM65B	Affy500K	2
IRS2 (pp) JAK1	Affy500K	2
IRS2 (pp) PIK3CA	Affy500K	2
IRS2 (pp) SAMD4A	Affy500K	2
ITGB1 (pp) SRC	Affy6	2
MAPK14 (pp) ZFYVE20	Affy6	2
MYH9 (pp) CXCR4	Affy500K	2
MYH9 (pp) MYL12B	Affy500K	2
NFE2 (pp) CREB3L1	Affy500K	2
NFE2 (pp) YAP1	Affy500K	2
PLK1 (pp) PPP6C	MGS	2
PPP6C (pp) DDX18	MGS	2
PPP6C (pp) VAMP4	MGS	2
PSMA6 (pp) RPL13	Affy500K	2
RIF1 (pp) ARL3	Affy500K	2
RIF1 (pp) CTF2P	Affy500K	2
RPL13 (pp) NAF1	Affy500K	2
SAMD4A (pp) CDC42BPG	Affy500K	2
SRC (pp) GRB2	Affy6	2		SRC (pp) GRB2
SRC (pp) MAPK14	Affy6	2
SRC (pp) PRKCB	Affy6	2
TSC1 (pp) SDCCAG8	Affy500K	2
USO1 (pp) GOLGB1	MGS	2
VAMP4 (pp) STX12	MGS	2
YAP1 (pp) MPDZ	Affy500K	2
ZFYVE20 (pp) STX12	MGS	2
ACTN2 (pp) CTNNA1	Affy500K	1
ACTR5 (pp) WBP1	Affy500K	1
ADCY3 (pp) STOML3	MGS	1
AGR2 (pp) CCDC90B	Affy500K	1
AGR2 (pp) DSTN	Affy500K	1
ANXA2 (pp) MYL12A	MGS	1
ATF1 (pp) CREM	Affy500K	1
B2M (pp) CD160	MGS	1
B2M (pp) TAP1	MGS	1
BCKDK (pp) ARID5B	Affy500K	1
BCKDK (pp) RSBN1	Affy500K	1
BLK (pp) PIK3CG	Affy500K	1
BLK (pp) PTK2	Affy500K	1
BRCA1 (pp) JAK1	Affy500K	1
BRCA1 (pp) ORC1	Affy500K	1
CALM1 (pp) SRPR	Affy500K	1
CALM3 (pp) DPP4	Affy6	1
CALM3 (pp) PRKCB	Affy6	1
CAV1 (pp) IRS1	Affy500K	1
CCDC90B (pp) CDKN2B	Affy500K	1
CCDC90B (pp) DLEU1	Affy500K	1
CCDC90B (pp) SDHAF2	Affy500K	1
CCDC90B (pp) TAC3	Affy500K	1
CDC42 (pp) AGR2	Affy500K	1
CDC42 (pp) ELP2	Affy500K	1
CREB3L1 (pp) CREM	Affy500K	1
DPP4 (pp) KIAA1109	Affy6	1
DSTN (pp) TWF1	Affy500K	1
EDF1 (pp) ATF1	Affy500K	1
EDF1 (pp) CALM1	Affy500K	1
EIF2S2 (pp) CTF2P	Affy500K	1
EIF2S2 (pp) ETF1	Affy500K	1
EIF2S2 (pp) RPS29	Affy500K	1
EIF2S2 (pp) SNRNP70	Affy500K	1
EIF2S2 (pp) SNX1	Affy500K	1
ELF3 (pp) NLRC3	MGS	1
ERCC1 (pp) FEN1	MGS	1
ETF1 (pp) RPL35A	Affy500K	1
ETF1 (pp) RPS29	Affy500K	1
FANCA (pp) FANCL	Affy6	1
FANCA (pp) PIK3R1	Affy6	1
FOLH1 (pp) LAMTOR1	Affy500K	1
FOLH1 (pp) RAP2B	Affy500K	1
FXYD6 (pp) CCDC90B	Affy500K	1
GJB6 (pp) GJB2	MGS	1
GOPC (pp) CLCN3	Affy500K	1
GOPC (pp) FZD5	Affy500K	1
GOPC (pp) PIWIL1	Affy500K	1
GRB2 (pp) AP2A2	Affy6	1
GRB2 (pp) CALM3	Affy6	1
GRB2 (pp) PIK3R1	Affy6	1
GSTK1 (pp) DNAJA1	MGS	1
GSTK1 (pp) RPRD1A	MGS	1
GSTK1 (pp) USO1	MGS	1
GYS1 (pp) MAPK14	Affy6	1
HIST1H2BC (pp) ELF3	MGS	1
ITGB1 (pp) SRF	Affy6	1
ITIH1 (pp) CFH	Affy500K	1
JAK1 (pp) IRS1	Affy500K	1
KCTD5 (pp) ELF3	MGS	1
KIAA1377 (pp) BARD1	Affy500K	1
KIAA1377 (pp) LRRC1	Affy500K	1
KIAA1377 (pp) RIF1	Affy500K	1
KRT1 (pp) CTNNA1	Affy500K	1
KRT1 (pp) ITIH1	Affy500K	1
LCA5 (pp) MYL12B	Affy500K	1
LCA5 (pp) RAB2A	Affy500K	1
LIMA1 (pp) YWHAG	Affy500K	1
LIN7B (pp) 41885	MGS	1
LIN7B (pp) ACSBG1	MGS	1
LRP11 (pp) BSN	Affy500K	1
LRP11 (pp) NSUN2	Affy500K	1
LRP11 (pp) SPIN1	Affy500K	1
MED10 (pp) CALM3	Affy6	1
MED19 (pp) MED11	Affy500K	1
MED19 (pp) MED9	Affy500K	1
MED26 (pp) MED19	Affy500K	1
MED26 (pp) MED30	Affy500K	1
MED26 (pp) POLR2E	Affy500K	1
MED30 (pp) ELL2	Affy500K	1
MED30 (pp) MED11	Affy500K	1
MED30 (pp) MED9	Affy500K	1
MYH9 (pp) BSN	Affy500K	1
MYH9 (pp) IMPDH2	Affy500K	1
MYL12B (pp) MYLIP	Affy500K	1
NCKAP1 (pp) 41885	MGS	1
NCKAP1 (pp) ACSBG1	MGS	1
NF2 (pp) ATOH7	MGS	1
NF2 (pp) LZTR1	MGS	1
NF2 (pp) NOSTRIN	MGS	1
ORC6 (pp) RPA2	MGS	1
PDIA3 (pp) CD1D	MGS	1
PDIA3 (pp) HLA-A	MGS	1
PIAS1 (pp) MDM2	Affy6	1
PIK3CA (pp) IRS1	Affy500K	1
PIK3CG (pp) STYK1	Affy500K	1
PLCG1 (pp) DGKZ	Affy500K	1
PLCG1 (pp) SELE	Affy500K	1
PLK1 (pp) XPO1	MGS	1
PLXNA1 (pp) 41885	MGS	1
PLXNA1 (pp) ACSBG1	MGS	1
POLR2E (pp) MED9	Affy500K	1
POLR2E (pp) PDRG1	Affy500K	1
POLR2E (pp) SNAPC3	Affy500K	1
PPP1R3B (pp) AKT2	Affy500K	1
PRKCI (pp) JAM3	Affy500K	1
PRKCI (pp) MPDZ	Affy500K	1
PRKCI (pp) PIK3CG	Affy500K	1
PSMA6 (pp) ACTN2	Affy500K	1
PSMA7 (pp) CSNK2B	Affy6	1
PSMA7 (pp) PSMB8	Affy6	1
PSMB2 (pp) SCFD1	MGS	1
PSMB8 (pp) TAP2	MGS	1
PTCH1 (pp) DGKI	Affy500K	1
PTK2 (pp) ELAVL1	Affy500K	1
PTK2 (pp) PIK3CG	Affy500K	1
PTK2 (pp) PLCG1	Affy500K	1
PTK2 (pp) SELE	Affy500K	1
PTK2 (pp) STYK1	Affy500K	1
RAB37 (pp) ACSBG1	MGS	1
RAB3GAP1 (pp) RAB3GAP2	Affy500K	1
RAD54L (pp) FEN1	MGS	1
RAD54L (pp) SCAI	MGS	1
RFC2 (pp) HUS1	MGS	1
RIT1 (pp) RIF1	Affy500K	1
RIT1 (pp) RLF	Affy500K	1
RPA2 (pp) ERCC1	MGS	1
RPA2 (pp) RFC2	MGS	1
RPL13 (pp) ETF1	Affy500K	1
RPL13 (pp) PSMD14	Affy500K	1
RPL13 (pp) RPL35A	Affy500K	1
RPL13 (pp) RPS29	Affy500K	1
RPL35A (pp) RPS29	Affy500K	1
S100A10 (pp) KCNK3	Affy500K	1
SACS (pp) ITIH1	Affy500K	1
SAMD4A (pp) YWHAG	Affy500K	1
SCN10A (pp) DYNC1I2	Affy500K	1
SCN10A (pp) NDN	Affy500K	1
SCN10A (pp) PDZD2	Affy500K	1
SCN10A (pp) RAB3GAP1	Affy500K	1
SCN10A (pp) S100A10	Affy500K	1
SELL (pp) CFH	Affy500K	1
SELL (pp) SELE	Affy500K	1
SLC9A1 (pp) RHOV	Affy500K	1
SMARCA5 (pp) BAZ1B	MGS	1
SMARCA5 (pp) HIST1H2BC	MGS	1
SNCA (pp) SNCB	Affy500K	1
SNORD21 (pp) XPO1	MGS	1
SRPR (pp) SNAI2	Affy500K	1
STX18 (pp) SCFD1	MGS	1
TAP2 (pp) TAP1	MGS	1
TGFBR1 (pp) ACVR2A	Affy500K	1
TGFBR1 (pp) CAV1	Affy500K	1
TGFBR1 (pp) DUSP13	Affy500K	1
TGFBR1 (pp) PTCH1	Affy500K	1
TGFBR1 (pp) SAMD8	Affy500K	1
TGFBR1 (pp) ZFYVE9	Affy500K	1
TIAM1 (pp) YWHAG	Affy500K	1
TRAF6 (pp) DNAJA1	MGS	1
TSC1 (pp) AKT2	Affy500K	1
TSC1 (pp) PDRG1	Affy500K	1
TSC1 (pp) RASSF7	Affy500K	1
UBC (pp) CTNNA1	Affy500K	1
UBC (pp) MYL12A	Affy500K	1
UBC (pp) MYL12B	Affy500K	1
UBC (pp) ORC1	Affy500K	1
USO1 (pp) SCFD1	MGS	1
VAT1L (pp) ARPC5L	MGS	1
VAT1L (pp) SEPT3	MGS	1
VHL (pp) IMPDH2	Affy500K	1
VHL (pp) RAB2A	Affy500K	1
WBP1 (pp) RPL36AL	Affy500K	1
WDR33 (pp) BCKDK	Affy500K	1
XPO1 (pp) MAD1L1	MGS	1
XPO1 (pp) NF2	MGS	1
XPO1 (pp) PSAT1	MGS	1
YAP1 (pp) WBP1	Affy500K	1
YWHAG (pp) CDK17	Affy500K	1
YWHAG (pp) MYL12B	Affy500K	1
YWHAG (pp) YAP1	Affy500K	1
YWHAG (pp) ZBTB21	Affy500K	1
ZFYVE20 (pp) RABL3	MGS	1
ZFYVE20 (pp) VPS35	Affy6	1
ZMYM4 (pp) NF2	MGS	1
ZMYND11 (pp) ARID5B	Affy500K	1
ZMYND11 (pp) C11orf30	Affy500K	1
ZMYND11 (pp) RSBN1	Affy500K	1
ZMYND11 (pp) WDR33	Affy500K	1
ZNF768 (pp) ARID5B	Affy500K	1
ZNF768 (pp) RSBN1	Affy500K	1
ZNF768 (pp) WBP1	Affy500K	1
ZNF768 (pp) WDR33	Affy500K	1
a Jia 2012 is the network-based analysis paper Jia P, Wang L, Fanous AH, Pato CN, Edwards TL, et al. (2012) Network-assisted investigation of combined causal signals from genome-wide association studies in schizophrenia. PLoS Comput Biol 8: e1002587.
b Yu 2014 is the network-based analysis paper Yu H, Bi W, Liu C, Zhao Y, Zhang JF, et al. (2014) Protein-interaction-network-based analysis for genome-wide association analysis of schizophrenia in Han Chinese population. J Psychiatr Res 50: 73-78.
